# Supplementary material for: Effect of Elastic Abdominal Binder on Pain and Functional Recovery Following Gynecologic Cancer Surgery: A Randomized Controlled Trial
Source: Medicina (Kaunas). 2021 May 12;57(5):481. doi: 10.3390/medicina57050481 (PMC8151580; doi:10.3390/medicina57050481)
Supplement: Supplementary file 1 [file medicina-57-00481-s001.zip]

Archive with 1 entries (1 files):
- medicina-1192674-supplementary.pdf
